# Supplementary material for: Adenine base editor for knockout of proteins: A practical guide from design to analysis with updated MultiEditRbatch
Source: Mol Ther Nucleic Acids. 2026 Mar 18;37(2):102908. doi: 10.1016/j.omtn.2026.102908 (PMC13101598; doi:10.1016/j.omtn.2026.102908)
Supplement: Table S1. All tested gRNAs — See attached Excel. Includes Ensembl transcript ID used for design of gRNA with SpliceR, gRNA name, gRNA sequence, ABE variant used, SpliceR cDNA score, SpliceR ABE score, target base within gRNA, exon target, target strand, protein/mRNA loss %, method of protein/mRNA loss verification, genomic editing efficiency in K562 cell line and genomic editing efficiency in primary immune cells. [file mmc2.xlsx]

## Sheet: Supp. Table 1
Target	Transcript Ensembl ID	gRNA name	gRNA sequence 5' to 3'	Enzyme	SpliceR cDNA score	SpliceR ABE score	Target base within gRNA	Exon target	Target strand	Protein/mRNA loss %	method of protein/mRNA KO	K562 cell line efficiency (genomic)	primary cell tested in	primary cell efficiency (genomic)
NR4A1	ENST00000394825.6	NR4A1 Ex.5 SA 1	GTCTTCCTAGTTCCAGGAGC	ABE8e-NGG	0.482	0.232	9	5	+	0	RT-qPCR	36	T cells	30, 38
NR4A1	ENST00000394825.6	NR4A1 Ex.5 SD 1	GCTCTCACCTGTACGCCAGG	ABE8e-NGG	0.401	0.417	7	5	-	78	RT-qPCR	100	T cells	100, 100
NR4A1	ENST00000394825.6	NR4A1 Ex.5 SD 2	CTCACCTGTACGCCAGGCGG	ABE8e-NGG	0.401	0.25	4	5	-			99	T cells	99, 100
NR4A1	ENST00000394825.6	NR4A1 Ex.6 SA 1	TGCCAGGTCTAAGCCAGGCG	ABE8e-NGG	0.401	0.42	5	6	+			27	T cells	68, 72
NR4A1	ENST00000394825.6	NR4A1 Ex.6 SA 2	GCCAGGTCTAAGCCAGGCGA	ABE8e-NGG	0.401	0.229	4	6	+	0	RT-qPCR	67	T cells	100, 99
NR4A1	ENST00000394825.6	NR4A1 Ex.6 SD 1	ACTCACCGGTGATGAGGACA	ABE8e-NGG	0.329	0.557	5	6	-	0	RT-qPCR	100	T cells	100, 100
NR4A1	ENST00000394825.6	NR4A1 Ex.6 SD 2	CTCACCGGTGATGAGGACAA	ABE8e-NGG	0.329	0.321	4	6	-			80	T cells	99, 99
NR4A1	ENST00000394825.6	NR4A1 Ex.7 SA 1	CGCAGACCGGCATGGGCTGC	ABE8e-NGG	0.329	0.26	6	7	+			0	T cells	0, 0
NR4A2	ENST00000339562.9	NR4A2 Ex.2 SA 1	TTTCAGGGAGGAGATTGGAC	ABE8e-NGG	0.0696	0.463	5	2	-	0	RT-qPCR	100	T cells	94, 95
NR4A2	ENST00000339562.9	NR4A2 Ex.2 SD	CTAACCTTCAGCCGAGTTAC	ABE8e-NGG	0.105	0.12	4	2	+	80	RT-qPCR	100	T cells	83, 82
NR4A2	ENST00000339562.9	NR4A2 Ex.3 SA 1	TCCAGCCATGCCTTGTGTTC	ABE8e-NGG	0.105	0.146	4	3	-	17	RT-qPCR	100	T cells	80, 74
NR4A2	ENST00000339562.9	NR4A2 Ex.5 SD	TTCTTACCCTGGAATAGTCC	ABE8e-NGG	0.439	0.84	6	5	+			100	T cells	0, 0
NR4A2	ENST00000339562.9	NR4A2 Ex.6 SD	ATTACCTGTATGCTAATCGA	ABE8e-NGG	0.497	0.321	4	6	+	68	RT-qPCR	100	T cells
NR4A2	ENST00000339562.9	NR4A2 Ex.7 SA 1	TAATTGCAGGTCCAACCCAG	ABE8e-NGG	0.497	0.298	8	7	-	84	RT-qPCR	100	T cells	100, 100
NR4A2	ENST00000339562.9	NR4A2 Ex.7 SA 2	TTGCAGGTCCAACCCAGTGG	ABE8e-NGG	0.497	0.505	5	7	-			100	T cells	100, 100
NR4A2	ENST00000339562.9	NR4A2 Ex.7 SA 3	TGCAGGTCCAACCCAGTGGA	ABE8e-NGG	0.497	0.277	4	7	-	81	RT-qPCR	100	T cells	99, 82
NR4A2	ENST00000339562.9	NR4A2 Ex.7 SD 1	ACTGACCTGTGACCATAGCC	ABE8e-NGG	0.549	0.411	5	7	+			97	T cells	62, 68
NR4A2	ENST00000339562.9	NR4A2 Ex.7 SD 2	CTGACCTGTGACCATAGCCA	ABE8e-NGG	0.549	0.207	4	7	+	0	RT-qPCR	100	T cells	100, 100
NR4A2	ENST00000339562.9	NR4A2 Ex.8 SA	TGCAGAGAGACACGGGCTCA	ABE8e-NGG	0.549	0.268	4	8	-	60	RT-qPCR	72	T cells	64, 69
NR4A3	ENST00000395097.7	NR4A3 Ex.1 SD 1	TACGTACTTGAGTGCTGTGG	ABE8e-NGG	0.907	0.916	6	1	-	84	RT-qPCR	100	T cells	100, 100
NR4A3	ENST00000395097.7	NR4A3 Ex.1 SD 2	TCATACGTACTTGAGTGCTG	ABE8e-NGG	0.907	0.421	9	1	-	98	RT-qPCR	100	T cells	100, 100
NR4A3	ENST00000395097.7	NR4A3 Ex.2 SA 1	TGTAGAGCCCACTGCGGAAG	ABE8e-NGG	0.907	0.386	4	2	+	0	RT-qPCR	100	T cells	100, 99
NR4A3	ENST00000395097.7	NR4A3 Ex.6 SD	ATTACCTGATGGAAAGTCTG	ABE8e-NGG	0.616	0.321	4	6	-	58	RT-qPCR	100	T cells	100, 100
HPK1 (MAP4K1)	ENST00000396857.7	HPK1 Ex.3 SD	ATCACCAGAGATAACTCCCA	ABE8e-NGG	0.117	0.247	4	3	+	98	WB	100	T cells	100, 99
HPK1 (MAP4K1)	ENST00000396857.7	HPK1 Ex.4 SD	TCTAACCTTGGTAGATGTCC	ABE8e-NGG	0.141	0.266	5	4	+	53	WB	84	T cells	39, 42
HPK1 (MAP4K1)	ENST00000396857.7	HPK1 Ex.5 SD	TCCTTACCTGGAGCACTTCC	ABE8e-NGG	0.162	0.84	6	5	+	93	WB	100	T cells	100, 100
SOCS1	ENST00000332029.4	SOCS1 Ex.1 SD 1	GCTCACCTGGCGGCGGGGCG	ABE8e-NGG	0.101	0.47	5	1	+	85	WB		T cells
SOCS1	ENST00000332029.4	SOCS1 Ex.1 SD 2	CTCACCTGGCGGCGGGGCGC	ABE8e-NGG	0.101	0.25	4	1	+	100	WB		T cells	99100
RASA2	ENST00000286364.9	RASA2 Ex.1 SD	GCTTACAGATCTTGCCCCGC	ABE8e-NGG	0.966	0.663	5	1	-	82	WB		T cells
RASA2	ENST00000286364.9	RASA2 Ex.4 SD	ATTTACCTGAACCTCTGAAT	ABE8e-NGG	0.91	0.529	5	4	-	99	WB	100	T cells	100, 100
RASA2	ENST00000286364.9	RASA2 Ex.5 SD	CTTACTGTACAACAAGCTGC	ABE8e-NGG	0.897	0.502	4	5	-	81	WB	100	T cells	99, 99
CBL-B	ENST00000394030.8	CBL-B Ex.5 SD	TAAACTTACCTGAAACAGCC	ABE8e-NGG	0.15	0.388	8	5	+	60	WB	39	T cells	53, 42
CBL-B	ENST00000394030.8	CBL-B Ex.6 SD	AAAGTCTTACCTTCCGGGTT	ABE8e-NGG	0.168	0.259	9	6	+	77	WB	77	T cells	83
CBL-B	ENST00000394030.8	CBL-B Ex.9 SD	ATTATACCTGCCATGCCGTA	ABE8e-NGG	0.221	0.794	6	9	+	74	WB	99	T cells	100
PTPN22	ENST00000359785.10	PTPN22 Ex.1 SD	AGGACTCACCAGAAATTCAT	ABE8e-NGG	0.0488	0.306	8	1	+	75	WB	100	T cells	73
PTPN22	ENST00000359785.10	PTPN22 Ex.3 SD	TCACTGTACCTTAATGAAGT	ABE8e-NGG	0.1	0.438	8	3	+	45	WB	84	T cells	54, 48
PTPN22	ENST00000359785.10	PTPN22 Ex.6 SD	CTTACACAGGATACAGAGAA	ABE8e-NGG	0.157	0.343	4	6	+	66	WB	100	T cells	98, 99
DNMT3A	ENST00000321117.10	DNMT3A Exon 1 SD 1	TCATTACCGTATGGCCGGTG	ABE8e-NGG	0.0105	0.861	6	1	+	48	WB		T cells
DNMT3A	ENST00000321117.10	DNMT3A Exon 1 SD 2	CTCATTACCGTATGGCCGGT	ABE8e-NGG	0.0105	0.591	7	1	+	34	WB		T cells
DNMT3A	ENST00000321117.10	DNMT3A Exon 1 SD 3	GCTCATTACCGTATGGCCGG	ABE8e-NGG	0.0105	0.426	8	1	+	17	WB		T cells
DNMT3A	ENST00000321117.10	DNMT3A Exon 4 SD 1	GGACTCACCCGCTTCTGCAG	ABE8e-NGG	0.0767	0.417	7	4	+	85	WB	99	T cells	99
DNMT3A	ENST00000321117.10	DNMT3A Exon 4 SD 2	AGGACTCACCCGCTTCTGCA	ABE8e-NGG	0.0767	0.27	8	4	+	90	WB	100	T cells	77
DNMT3A	ENST00000321117.10	DNMT3A Exon 4 SD 3	GAGGACTCACCCGCTTCTGC	ABE8e-NGG	0.0767	0.169	9	4	+	75	WB	63	T cells	81, 43
GZMB	ENST00000216341.9	GZMB Ex.1 SD1	CACTCACCTGCATCTGCCCT	ABE8e-NGG	0.095	0.754	6	1	+	88.5	ICS-FC	100	T cells	81.4, 94.2
GZMB	ENST00000216341.9	GZMB Ex.2 SD	CCTCACCTGCAGTAGCATGA	ABE8e-NG	0.413	0.47	5	3	+		ICS-FC	36	T cells
GZMB	ENST00000216341.9	GZMB Ex.1 SD2	ACTCACCTGCATCTGCCCTG	ABE8e-NG	0.095	0.47	5	1	+		ICS-FC	42	T cells
GZMA	ENST00000274306.7	GZMA Ex.3 SD	ACGTACCTGTAAAAGTTTAA	ABE8e-NG	0.561	0.718	5	3	-		ICS-FC	22	T cells
GZMA	ENST00000274306.7	GZMA Ex.2 SD	ACTTACAAGTTACAGTGAGC	ABE8e-NG	0.719	0.624	5	2	-		ICS-FC		T cells	0
GZMA	ENST00000274306.7	GZMA Ex.1 SD	TCTTACCTTCAGGAATTAGC	ABE8e-NGG	0.881	0.604	5	1	-	89.7	ICS-FC	47	T cells	100
GZMM	ENST00000264553.6	GZMM Ex.2 SD2	TCACCGCTGGGCCAGGCAGT	ABE8e-NGG	0.751	0.161	3	2	-	51.7 / 17.8	ICS-FC	76	NK cells	80, 54
GZMM	ENST00000264553.6	GZMM Ex.3 SD	TGCACACCTGAAGCAGCGCG	ABE8e-NGG	0.604	0.753	6	3	-	50.1 / 12.8	ICS-FC	89	NK cells	71, 47
GZMM	ENST00000264553.6	GZMM Ex.2 SD1	CTCACCGCTGGGCCAGGCAG	ABE8e-NGG	0.751	0.321	4	2	-	41.8 / 4.9	ICS-FC	73	NK cells	75,29
PERFORIN	ENST00000373209.2	PRF1 Ex.1 SD1	CCTTACCTGGAATCCCGTAT	ABE8e-NG	0.046	0.604	5	1	+	10.4 / (-) 0.4	ICS-FC	75	T cells	82,41
PERFORIN	ENST00000373209.2	PRF1 Ex.1 SD2	TTACCTGGAATCCCGTATAG	ABE8e-NG	0.046	0.189	3	1	+			79	T cells	20,27
PERFORIN	ENST00000373209.2	PRF1 Ex.2 SD	CAGCTCTCACCTGTAGAAGC	ABE8e-NG	0.264	0.169	9	2	+			16
GRANULYSIN	ENST00000263863.9	GNLY Ex.2 SD2	ACGTACCTGGGGGCCCTCCT	ABE-NGG	0.722 (0.542 transcript2)	0.865	5	2	-	48.2 / 55.4	ICS-FC	99	T cells	66,74
GRANULYSIN	ENST00000263863.9	GNLY Ex.2 SD1	CACGTACCTGGGGGCCCTCC	ABE-NGG	0.722 (0.542 transcript2)	0.665	6	2	-	52.0 / 72.0	ICS-FC	75	T cells	58, 65
GRANULYSIN	ENST00000263863.9	GNLYEx.1 SD	AGGCCTTACCTGGGTTGCCC	ABE-NGG	0.855 (0.964 transcript2)	0.388	8	1	-	76.6 / 92.4	ICS-FC		T cells	98, 100
IL10Ra	ENST00000227752.8	IL10Ra Ex.4 SD1	CCCCATACCGTGAAGTTTCC	ABE8e-NGG	0.834	0.634	7	4	-	38.3 / 54.1	ICS-FC	100	T cells	92, 100
IL10Ra	ENST00000227752.8	IL10Ra Ex.1 SD	AGCCTTACCATGAGCGTCTG	ABE8e-NG	0.962	0.595	7	1	-	(-) 7.2 / 1.3	ICS-FC	64	T cells	0,0
IL10Ra	ENST00000227752.8	IL10Ra Ex.4 SD2	CCCATACCGTGAAGTTTCCC	ABE8e-NG	0.834	0.881	6	4	-	12.1 / 4.7	ICS-FC	66	T cells	2,26
